# Supplementary material for: Type II taste cells participate in mucosal immune surveillance
Source: PLoS Biol. 2023 Jan 12;21(1):e3001647. doi: 10.1371/journal.pbio.3001647 (PMC9836272; doi:10.1371/journal.pbio.3001647)
Supplement: S1 Data — The figures and the sheets in the excel file corresponding to them are as follows: S1 Fig = S1_Data, S4 Fig = S2_Data, S5 Fig = S3_Data, S6 Fig = S4_Data, S7 Fig = S5_Data, Fig 3 = S6_Data, S8 Fig = S7_Data, Fig 4 = S8_Data. Data for each panel in figures are labeled with the corresponding panel label. (XLSX) [file pbio.3001647.s001.xlsx]

## Sheet: S1_Data
S1 Fig
Data B
S1B Fig
	Gp2		Ccl9		Marcksl1		Anxa5		Sgne1		Spib
	NT	CVP	NT	CVP	NT	CVP	NT	CVP	NT	CVP	NT	CVP
	7.04607e-05	0.00392537	0.000171515	0.00339644	0.0013801	0.00939769	0.0502426	0.280696	0	0.00445669	0	0.00213796
	7.33597e-05	0.00292469	0.000188155	0.00308311	0.00125979	0.00902749	0.0462021	0.326971	0	0.0039542	0	0.001698
	6.39122e-05	0.00238265	0.000229031	0.00218469	0.00121442	0.00557634	0.0500781	0.244894	0	0.0036671	0	0.001349
mean±SEM	6.92e-5±2.79e-6	0.00308±4.52e-4	0.000196±1.71e-5	0.00289±3.61e-4	0.00128±4.94e-5	0.008±0.00122	0.049±0.00132	0.28±0.0238	0	0.00403±2.307e-4	0	0.00173±2.282e-4
P-value	0.00264		0.00177		0.00528		0.0005864

## Sheet: S2_Data
S4 Fig
Data I
S4I Fig-GP2
	WT		SpibKO
	RANKL-	RANKL+	RANKL-	RANKL+
	1.06252	7.51343	0.420889	0.458338
	0.969251	6.73134	0.368094	0.398099
	0.971017	6.7355	0.25244	0.403563
	1.40081	3.43545	0.461901	0.309999
	1.25564	3.42732	0.439245	0.529999
	1.36903	3.40325	0.457432
		7.74562
		6.97351
		7.63125
average±SEM	1.7138±0.07993	5.95519±0.64488	0.4±0.03261	0.42±0.03835
	Index	Mean Difference	Std. Error	DF	|t|value	Prob>|t|	Alpha	Sig Flag	95.00% LCL	95.00% UCL
WT-RANKL- Vs WT-RANKL+	0	-4.43676	0.65082	12	6.81719	0.000111412	0.05	1	-6.48859	-2.38493
WT-RANKL- Vs SpibKO-RANKL-	1	0.74334	0.65082	12	1.14215	1	0.05	0	-1.30849	2.79516
WT-RANKL+ Vs SpibKO-RANKL+	4	5.14861	0.65082	12	7.91096	2.52935e-05	0.05	1	3.09678	7.20044
SpibKO-RANKL- Vs SpibKO-RANKL+	5	-0.03149	0.65082	12	0.04838	1	0.05	0	-2.08331	2.02034
Data J
S4J_Fig-Spib
WT		SpibKO
RANKL-	RANKL+	RANKL-	RANKL+
0.827624	43.7244
1.30596	41.5953
0.9252	40.2843
0.927439	24.8926
0.773413	23.2176
0.924862	25.3368
1.21715	45.8731
0.892109	39.5903
1.29446	43.7141
1.0098±0.06829	36.46982±3.06795			mean±SEM
	t Statistic	DF	Prob>|t|
Equal Variance Assumed	-11.5553	16	3.54859e-09
Equal Variance NOT Assumed (Welch Correction)	-11.5553	8.00793	2.83419e-06
Data K
S4K Fig-Ccl9
WT		SpibKO
RANKL-	RANKL+	RANKL-	RANKL+
1.04342	18.6552	0.157291	1.28903
1.01283	22.1031	0.145675	1.18525
0.946249	22.4867	0.141024	1.21572
0.9084	14.1966	0.552806	1.42999
1.55479	14.1853	0.496678	1.02999
1.67466	15.5177	0.546526
	24.0434
	21.1003
	24.2005
1,19±0.13657	19.60988±1.36337	0.34±0.08626	1.23±0.06546	mean±SEM
	Index	Mean Difference	Std. Error	DF	|t|value	Prob>|t|	Alpha	Sig Flag	95.00% LCL	95.00% UCL
WT-RANKL- Vs WT-RANKL+	0	-17.2323	1.32346	12	13.0206	1.16262e-07	0.05	1	-21.4047	-13.0598
WT-RANKL- Vs SpibKO-RANKL-	1	0.79444	1.32346	12	0.60028	1	0.05	0	-3.378	4.96688
WT-RANKL+ Vs SpibKO-RANKL+	4	17.0954	1.32346	12	12.9172	1.27181e-07	0.05	1	12.923	21.2678
SpibKO-RANKL- Vs SpibKO-RANKL+	5	-0.9313	1.32346	12	0.70369	1	0.05	0	-5.10374	3.24114
Data L
S4L Fig-Marcksl1
	WT		SpibKO
	RANKL-	RANKL+	RANKL-	RANKL+
	1.03923	1.85167	1.0353	1.95464
	1.0432	1.75121	1.00216	1.73638
	0.922399	1.59911	0.854589	1.67897
	1.4232	2.22805	1.58467	1.99996
	1.39122	2.48709	1.4089	1.58002
	1.34592	2.28278	1.37439
	0.92827	2.01742
	0.974687	1.7033
	1.01335	1.64396
average±SEM	1.12016±0.06844	1.95162±0.10593	1.21±0.11648	1.79±0.08077
	Index	Mean Difference	Std. Error	DF	|t|value	Prob>|t|	Alpha	Sig Flag	95.00% LCL	95.00% UCL
WT-RANKL- Vs WT-RANKL+	0	-0.81958	0.11692	12	7.01001	8.48632e-05	0.05	1	-1.18817	-0.45098
WT-RANKL- Vs SpibKO-RANKL-	1	-0.01327	0.11692	12	0.11351	1	0.05	0	-0.38187	0.35532
WT-RANKL+ Vs SpibKO-RANKL+	4	0.19343	0.11692	12	1.65446	0.7436	0.05	0	-0.17516	0.56203
SpibKO-RANKL- Vs SpibKO-RANKL+	5	-0.61287	0.11692	12	5.24204	0.00124	0.05	1	-0.98147	-0.24428
Data M
S4M Fig
RANKL-				RANKL+
Gp2	Spib	Ccl9	Marcksl1	Gp2	Spib	Ccl9	Marcksl1
1.046	1.216	0.98	1.236	1.23	1.788	1.369	1.451
1.213	0.857	0.781	1.321	1.921	1.372	1.346	1.395
1.069	1.361	0.999	1.098	1.451	1.452	1.421	1.71
0.982	1.201	0.798	1.0321	1.032	1.319	1.036	2.429
1.23	1.234	1.451	1.032	0.897	0.685	0.879	0.555
1.254	1.047	1.651	1.065	1.562	1.793	1.694	1.789
1.369	1.537	1.421	1.036
1.451	1.387	1.71	0.999
1.20175±0.05731	1.23±0.07437	1.22388±0.13341	1.10239±0.04054	1.34883±0.15296	1.4015±0.16596	1.29083±0.11877	1.55483±0.25027	mean±SEM
Gp2 RANKL- Vs. RANKL+		t Statistic	DF	Prob>|t|
	Equal Variance Assumed	-1.00238	12	0.33594
	Equal Variance NOT Assumed (Welch Correction)	-0.90045	6.41202	0.40043
Spib RANKL- Vs. RANKL+		t Statistic	DF	Prob>|t|
	Equal Variance Assumed	-1.03211	12	0.32237
	Equal Variance NOT Assumed (Welch Correction)	-0.94304	7.00795	0.37703
Ccl9 RANKL- Vs. RANKL+		t Statistic	DF	Prob>|t|
	Equal Variance Assumed	-0.36043	12	0.72479
	Equal Variance NOT Assumed (Welch Correction)	-0.37486	11.9681	0.71432
Marcksl1 RANKL- Vs. RANKL+		t Statistic	DF	Prob>|t|
	Equal Variance Assumed	-2.06708	12	0.061
	Equal Variance NOT Assumed (Welch Correction)	-1.78456	5.26329	0.13147

## Sheet: S3_Data
S5 Fig
Data M
S5M Fig-Marcksl1
day	0		1		2		3		4		5
sample	WT	SpibKO	WT	SpibKO	WT	SpibKO	WT	SpibKO	WT	SpibKO	WT	SpibKO
1	1.05769	0.921745	3.81749	2.77892	12.2306	2.0494	5.69092	1.17022	6.14433	0.557483	1.45083	0.750393
2	1.0264	0.695077	3.90295	2.36046	12.6956	1.37492	7.91777	1.33128	4.61534	0.502	1.53679	0.679364
3	0.921142	1.56083	3.96303	2.19696	17.7793	1.34747	6.58618	1.64871	5.41386	0.441711	1.52778	0.708431
	0		1		2		3		4		5
	mean	SEM	mean	SEM	mean	SEM	mean	SEM	mean	SEM	mean	SEM
WT	1.00174	0.0413	3.89449	0.04223	14.2352	1.77715	6.73162	0.64694	5.39118	0.44153	1.50513	0.02728
Spib	1.05922	0.2592	2.44545	0.17329	1.5906	0.22954	1.3834	0.14056	0.5004	0.03343	0.71273	0.02062
Data N
S5N Fig-Ccl9
day	0		1		2		3		4		5
sample	WT	SpibKO	WT	SpibKO	WT	SpibKO	WT	SpibKO	WT	SpibKO	WT	SpibKO
1	0.976232	1.06913	1523.51	0.843266	53380.1	0.714284	47006.6	0.749583	21.9244	0.481962	3.19575	0.402427
2	0.974813	0.840178	3132.69	0.640233	24799.4	0.593657	28006.6	0.827501	14.5191	0.590808	4.49055	0.463958
3	1.05081	1.11327	1676.34	1.18903	34500.9	0.573148	26287.7	0.743025	20.5678	0.455332	4.67875	0.612022
	0		1		2		3		4		5
	mean	SEM	mean	SEM	mean	SEM	mean	SEM	mean	SEM	mean	SEM
WT	1.00062	0.0251	2110.85	512.822	37560.1	8391.15	33766.9	6638.38	19.0038	2.27628	4.12168	0.46614
Spib	1.00752	0.08464	0.89084	0.1602	0.62703	0.04403	0.77337	0.02713	0.50937	0.04144	0.4928	0.0622
Data O
S5O Fig-Spib
	0	1	2	3	4	5
sample	WT	WT	WT	WT	WT	WT
1	0.842978	2.58262	5.6421	16.5049	2.40387	1.71675
2	1.0949	1.42505	4.48756	23.9103	1.89908	1.66816
3	1.08345	2.22079	7.40546	30.9868	2.07841	1.68131
	0		1		2		3		4		5
	mean	SEM	mean	SEM	mean	SEM	mean	SEM	mean	SEM	mean	SEM
WT	1.00711	0.08213	2.07616	0.3419	5.84504	0.84842	23.8006	4.18093	2.12712	0.14774	1.68874	0.01451
Data P
S5P Fig-Gp2
day	0		1		2		3		4		5
sample	WT	SpibKO	WT	SpibKO	WT	SpibKO	WT	SpibKO	WT	SpibKO	WT	SpibKO
1	1.02991	0.996516	0.781447	0.938103	1.35017	1.10113	5.20881	1.10413	22.3936	0.593217	4.96598	0.621305
2	0.99783	0.876928	0.715258	0.817342	1.3458	0.987713	2.84214	0.992802	29.7637	0.44018	4.38414	0.565576
3	0.973074	1.14433	0.74902	0.797465	1.45521	1.0001	2.16779	1.077	41.627	0.450135	3.53976	0.458079
	0		1		2		3		4		5
	mean	SEM	mean	SEM	mean	SEM	mean	SEM	mean	SEM	mean	SEM
WT	1.00027	0.01645	0.74858	0.01911	1.38373	0.03576	3.40625	0.92206	31.2614	5.60248	4.29662	0.41403
Spib	1.00593	0.07734	0.85097	0.04394	1.02965	0.03592	1.05798	0.03352	0.49451	0.04944	0.54832	0.0479

## Sheet: S4_Data
S6 Fig
Data A
S6A Fig
	WT								SpibKO
mice	Nfκb1	Nfκb2	Rel a	Rel b	Rel			mice	Nfκb1	Nfκb2	Rel a	Rel b	Rel
1	1.00124	0.95073	1.0005	1.06061	1.00001			1	0.5385	0.42881	0.57118	0.22739	0.49881
2	0.90124	0.96635	0.98858	1.83061	0.99833			2	0.46926	0.40164	0.52035	0.20238	0.44394
3	1.07124	1.09287	0.99215	0.28961	1.00273			3	0.52505	0.44181	0.59178	0.2455	0.56046
4	1.09773	0.95073	1.03119	1.24161	0.99102			4	0.52995	0.40016	0.59983	0.17918	0.44917
5	0.94456	1.05072	0.98895	0.87961	1.009			5	0.62928	0.47258	0.57598	0.28485	0.54259
	Nfκb1		Nfκb2		Rel a		Rel b		Rel
	Mean	SEM	Mean	SEM	Mean	SEM	Mean	SEM	Mean	SEM
WT	1.0032	0.03702	1.00228	0.02929	1.00027	0.00802	1.06041	0.25029	1.00022	0.00293
SpibKO	0.53841	0.02578	0.429	0.0135	0.57182	0.01387	0.22786	0.01814	0.49899	0.02366
Nfκb1	t Statistic	DF	Prob>|t|		Nfκb2	t Statistic	DF	Prob>|t|		Rel a	t Statistic	DF	Prob>|t|
Equal Variance Assumed	10.3042	8	6.78335e-06		Equal Variance Assumed	17.7756	8	1.02688e-07		Equal Variance Assumed	26.7346	8	4.12306e-09
Equal Variance NOT Assumed (Welch Correction)	10.3042	7.14089	1.52897e-05		Equal Variance NOT Assumed (Welch Correction)	17.7756	5.6255	3.69868e-06		Equal Variance NOT Assumed (Welch Correction)	26.7346	6.40531	8.18593e-08
Rel b	t Statistic	DF	Prob>|t|		Rel	t Statistic	DF	Prob>|t|
Equal Variance Assumed	3.31769	8	0.01058		Equal Variance Assumed	21.0274	8	2.74718e-08
Equal Variance NOT Assumed (Welch Correction)	3.31769	4.042	0.02898		Equal Variance NOT Assumed (Welch Correction)	21.0274	4.12266	2.37678e-05
Data B
S6B Fig
	WT								SpibKO
mice	Myd88	Irak3	Irak4	Irf6	Traf6	Tollip		mice	Myd88	Irak3	Irak4	Irf6	Traf6	Tollip
1	0.99205	1.00651	1.00134	1.00062	1.00008	1.00175		1	0.63676	0.41816	0.51382	0.42774	0.88603	0.63368
2	0.99212	0.71157	0.91441	0.94369	0.97415	0.97482		2	0.60065	0.44605	0.52312	0.46064	0.89692	0.69157
3	1.00598	1.20894	1.13827	1.05755	1.02099	1.02868		3	0.64186	0.41026	0.52593	0.35585	0.88313	0.58779
4	1.02491	1.10007	0.9612	1.05048	1.01494	1.04891		4	0.63742	0.43582	0.54008	0.4054	0.86869	0.65934
5	0.98519	1.00665	0.99148	0.95076	0.99022	0.95459		5	0.6321	0.4305	0.52616	0.39008	0.82037	0.64602
	Myd88		Irak3		Irak4		Irf6		Traf6		Tollip
	Mean	SEM	Mean	SEM	Mean	SEM	Mean	SEM	Mean	SEM	Mean	SEM
WT	1.00005	0.00707	1.00675	0.08268	1.00134	0.03743	1.00062	0.02393	1.00008	0.00845	1.00175	0.01717
SpibKO	0.62976	0.00744	0.42816	0.00634	0.52582	0.00421	0.40794	0.01762	0.87103	0.01344	0.64368	0.01698
Myd88	t Statistic	DF	Prob>|t|		Irak3	t Statistic	DF	Prob>|t|		Irak4	t Statistic	DF	Prob>|t|
Equal Variance Assumed	36.0695	8	3.82394e-10		Equal Variance Assumed	6.97742	8	0.00011521		Equal Variance Assumed	12.6256	8	1.45412e-06
Equal Variance NOT Assumed (Welch Correction)	36.0695	7.9798	3.99055e-10		Equal Variance NOT Assumed (Welch Correction)	6.97742	4.04708	0.00212		Equal Variance NOT Assumed (Welch Correction)	12.6256	4.10129	0.000195277
Irf6	t Statistic	DF	Prob>|t|		Traf6	t Statistic	DF	Prob>|t|		Tollip	t Statistic	DF	Prob>|t|
Equal Variance Assumed	19.944	8	4.16476e-08		Equal Variance Assumed	8.12826	8	3.89373e-05		Equal Variance Assumed	14.8256	8	4.21888e-07
Equal Variance NOT Assumed (Welch Correction)	19.944	7.35147	1.14014e-07		Equal Variance NOT Assumed (Welch Correction)	8.12826	6.73386	0.00010159		Equal Variance NOT Assumed (Welch Correction)	14.8256	7.999	4.22417e-07
Data C
S6C Fig
	WT								SpibKO
mice	Il1b	Il6	Il10	Il12	Tnfα	Mcp	Ifnγ	mice	Il1b	Il6	Il10	Il12	Tnfα	Mcp	Ifnγ
1	1.01242	1.02536	1.02038	0.92791	1.00116	1.08337	1.13504	1	0.45826	0.21452	0.6976	0.9457	0.5937	0.12907	0.3695
2	0.67242	0.65536	0.78038	0.68791	0.96116	0.74337	0.54504	2	0.43826	0.10452	0.6076	1.0057	0.7937	0.01907	1.3295
3	1.35242	1.31536	1.26038	1.46791	1.04116	1.32337	1.27504	3	0.50826	0.30452	0.8476	1.0357	0.7537	0.37907	2.5095
4	0.88242	0.64536	0.64038	0.69791	0.87116	0.54337	0.60504	4	0.38826	0.26548	0.6776	0.8657	0.6837	0.03207	0.4395
5	1.14242	1.48536	1.40038	1.35791	1.13116	1.47337	1.61504	5	0.54826	0.36452	1.2076	1.1257	0.7437	0.23607	2.1995
	Il1b		Il6		Il10		Il12		Tnfα		Mcp		Ifnγ
	Mean	SEM	Mean	SEM	Mean	SEM	Mean	SEM	Mean	SEM	Mean	SEM	Mean	SEM
WT	1.01242	0.11511	1.02536	0.16985	1.02038	0.14213	1.02791	0.16386	1.00116	0.04301	1.03337	0.17384	1.03504	0.20359
SpibKO	0.46826	0.02775	0.25071	0.04402	0.8076	0.10738	0.9957	0.04359	0.7137	0.03479	0.15907	0.06744	1.3695	0.43903
Il1b	t Statistic	DF	Prob>|t|		Il6	t Statistic	DF	Prob>|t|		Il10	t Statistic	DF	Prob>|t|		Il12	t Statistic	DF	Prob>|t|
Equal Variance Assumed	4.59571	8	0.00177		Equal Variance Assumed	4.41487	8	0.00224		Equal Variance Assumed	1.19453	8	0.26648		Equal Variance Assumed	0.18996	8	0.85407
Equal Variance NOT Assumed (Welch Correction)	4.59571	4.46334	0.00774		Equal Variance NOT Assumed (Welch Correction)	4.41487	4.53482	0.00869		Equal Variance NOT Assumed (Welch Correction)	1.19453	7.4442	0.26894		Equal Variance NOT Assumed (Welch Correction)	0.18996	4.56329	0.85749
Tnfα	t Statistic	DF	Prob>|t|		MCP	t Statistic	DF	Prob>|t|		Ifnγ	t Statistic	DF	Prob>|t|
Equal Variance Assumed	5.19657	8	0.000825855		Equal Variance Assumed	4.6889	8	0.00156		Equal Variance Assumed	-0.69112	8	0.50905
Equal Variance NOT Assumed (Welch Correction)	5.19657	7.66472	0.000945892		Equal Variance NOT Assumed (Welch Correction)	4.6889	5.17728	0.00493		Equal Variance NOT Assumed (Welch Correction)	-0.69112	5.64432	0.51689

## Sheet: S5_Data
S7 Fig
Data A
S7A Fig
	Tnf α
	WT		SpibKO
mice	PBS	LPS	PBS	LPS
1	1.00883	2.12234	1.01001	10.0691
2	1.07411	3.28704	1.04221	8.04479
3	0.922857	3.17914	0.877706	8.70428
4	0.98045	2.82748	0.955701	8.82899
5	1.02388	2.89864	0.998039	9.05118
		Mean	SEM
WT	PBS	1.00203	0.02495
	LPS	2.86293	0.20382
SpibKO	PBS	0.97673	0.02837
	LPS	8.93967	0.32837
Tnfa	Index	Mean Difference	Std. Error	DF	|t|value	Prob>|t|	Alpha	Sig Flag	95.00% LCL	95.00% UCL
WT-PBS VS. WT-LPS	0	-1.8609	0.31208	12	5.96285	0.00039492	0.05	1	-2.8448	-0.87701
WT-PBS VS.Spib-PBS	1	0.02529	0.31208	12	0.08105	1	0.05	0	-0.9586	1.00919
WT-LPS VS. Spib-LPS	4	-6.07674	0.31208	12	19.4716	1.14376e-09	0.05	1	-7.06064	-5.09284
Spib-PBS VS. Spib-LPS	5	-7.96294	0.31208	12	25.5155	4.79416e-11	0.05	1	-8.94683	-6.97904
Data B
S7B Fig
	Il1β
	WT		SpibKO
mice	PBS	LPS	PBS	LPS
1	0.846193	1.24833	0.787101	1.96561
2	1.04462	1.13668	0.733077	1.59341
3	1.13129	1.27349	0.761495	1.71277
4	0.985768	1.20444	0.744251	1.73556
5	1.02944	1.23475	0.777221	1.77924
		Mean	SEM
WT	PBS	1.00746	0.04673
	LPS	1.21954	0.02352
SpibKO	PBS	0.76063	0.01001
	LPS	1.75732	0.06049
Il1β	Index	Mean Difference	Std. Error	DF	|t|value	Prob>|t|	Alpha	Sig Flag	95.00% LCL	95.00% UCL
WT-PBS VS. WT-LPS	0	-0.21208	0.05942	12	3.5691	0.02315	0.05	1	-0.39941	-0.02474
WT-PBS VS.Spib-PBS	1	0.24683	0.05942	12	4.15397	0.00802	0.05	1	0.0595	0.43417
WT-LPS VS. Spib-LPS	4	-0.53778	0.05942	12	9.0504	6.24495e-06	0.05	1	-0.72512	-0.35045
Spib-PBS VS. Spib-LPS	5	-0.99669	0.05942	12	16.7735	6.4565e-09	0.05	1	-1.18403	-0.80936
Data C
S7C Fig
	Il6
	WT		SpibKO
mice	PBS	LPS	PBS	LPS
1	1.27131	32.5339	0.44233	111.259
2	0.695074	36.0512	0.371388	92.2416
3	1.13166	35.4642	0.188124	164.624
4	1.01054	34.2548	0.326787	121.193
5	1.05531	35.1168	0.341264	124.243
		Mean	SEM
WT	PBS	1.03278	0.09532
	LPS	34.6842	0.61123
SpibKO	PBS	0.33398	0.04154
	LPS	122.712	11.8762
Il6	Index	Mean Difference	Std. Error	DF	|t|value	Prob>|t|	Alpha	Sig Flag	95.00% LCL	95.00% UCL
WT-PBS VS. WT-LPS	0	-33.6514	8.39019	12	4.0108	0.01037	0.05	1	-60.103	-7.1998
WT-PBS VS.Spib-PBS	1	0.6988	8.39019	12	0.08329	1	0.05	0	-25.7528	27.1504
WT-LPS VS. Spib-LPS	4	-88.0279	8.39019	12	10.4918	1.27611e-06	0.05	1	-114.479	-61.5763
Spib-PBS VS. Spib-LPS	5	-122.378	8.39019	12	14.5859	3.21045e-08	0.05	1	-148.83	-95.9265
Data D
S7D Fig
	Il10
	WT		SpibKO
mice	PBS	LPS	PBS	LPS
1	0.873641	0.772452	0.566031	1.24188
2	1.23842	0.861454	0.590474	1.17031
3	0.924269	0.845998	0.575316	1.12742
4	0.990411	0.816426	0.564897	1.1653
5	1.03429	0.836971	0.589922	1.19463
		Mean	SEM
WT	PBS	1.01221	0.06288
	LPS	0.82666	0.01539
SpibKO	PBS	0.57733	0.00556
	LPS	1.17991	0.01887
IL10	Index	Mean Difference	Std. Error	DF	|t|value	Prob>|t|	Alpha	Sig Flag	95.00% LCL	95.00% UCL
WT-PBS VS. WT-LPS	0	0.18555	0.04599	12	4.03482	0.00993	0.05	1	0.04057	0.33053
WT-PBS VS.Spib-PBS	1	0.43488	0.04599	12	9.45673	3.9158e-06	0.05	1	0.2899	0.57986
WT-LPS VS. Spib-LPS	4	-0.35325	0.04599	12	7.68162	3.41043e-05	0.05	1	-0.49823	-0.20827
Spib-PBS VS. Spib-LPS	5	-0.60258	0.04599	12	13.1035	1.08239e-07	0.05	1	-0.74756	-0.4576
Data E
S7E Fig
	Il12
	WT		SpibKO
mice	PBS	LPS	PBS	LPS
1	0.764864	10.4491	0.246441	54.2575
2	0.782743	12.6081	0.656094	45.2235
3	1.67031	9.2766	0.433115	45.8082
4	1.04964	10.6448	0.435671	47.8316
5	1.09614	10.9127	0.454971	49.0353
		Mean	SEM
WT	PBS	1.07274	0.16387
	LPS	10.7782	0.53607
SpibKO	PBS	0.44526	0.06493
	LPS	48.4312	1.60996
Il12	Index	Mean Difference	Std. Error	DF	|t|value	Prob>|t|	Alpha	Sig Flag	95.00% LCL	95.00% UCL
WT-PBS VS. WT-LPS	0	-9.7055	1.26523	12	7.67095	3.45872e-05	0.05	1	-13.6944	-5.71664
WT-PBS VS.Spib-PBS	1	0.62748	1.26523	12	0.49594	1	0.05	0	-3.36138	4.61634
WT-LPS VS. Spib-LPS	4	-37.653	1.26523	12	29.7598	7.76996e-12	0.05	1	-41.6419	-33.6641
Spib-PBS VS. Spib-LPS	5	-47.986	1.26523	12	37.9267	4.35617e-13	0.05	1	-51.9749	-43.9971
Data F
S7F Fig
	Mcp
	WT		SpibKO
mice	PBS	LPS	PBS	LPS
1	0.987441	18.263	0.839444	131.862
2	1.14124	29.2293	0.824751	107.887
3	0.887383	28.5795	1.02883	115.808
4	0.9838	25.0441	0.878428	117.056
5	1.02738	25.6743	0.917342	120.001
		Mean	SEM
WT	PBS	1.00545	0.04102
	LPS	25.358	1.9481
SpibKO	PBS	0.89776	0.03652
	LPS	118.523	3.89078
MCP	Index	Mean Difference	Std. Error	DF	|t|value	Prob>|t|	Alpha	Sig Flag	95.00% LCL	95.00% UCL
WT-PBS VS. WT-LPS	0	-24.3526	3.44599	12	7.06694	7.83824e-05	0.05	1	-35.2167	-13.4885
WT-PBS VS.Spib-PBS	1	0.10769	3.44599	12	0.03125	1	0.05	0	-10.7564	10.9718
WT-LPS VS. Spib-LPS	4	-93.165	3.44599	12	27.0358	2.42035e-11	0.05	1	-104.029	-82.3009
Spib-PBS VS. Spib-LPS	5	-117.625	3.44599	12	34.134	1.52586e-12	0.05	1	-128.489	-106.761

## Sheet: S6_Data
Fig 3I
Data I
	WT			SpibKO
Mice		AVERAGE	Mice		AVERAGE
1	8.9346	11.7624	1	0.19823	0.42882
	14.5901			0.33215
2	15.6798	16.8622		0.75608
	18.0445		2	0.99013	0.82645
3	9.95488	10.9971		0.66277
	12.0393		3	0.00057	0.00019
4	2.16571	2.25225		0
	2.33879			0
5	8.35672	10.2108	4	5.71029	8.30419
	12.0649			10.8981
6	5.99222	6.62879	5	0	0
	7.26536			0
7	14.9215	13.369	6	0	0
	11.8165			0
	13.369			0
8	10.5718	15.1515	7	1e-05	0
	16.3126			0
	18.5702			0
9	6.13561	6.41711	8	0.51985	0.59032
	6.69861			0.3322
10	4.09187	6.13636		0.91891
	8.18085		9	0.19256	0.38521
11	9.02341	7.71476		0.57786
	6.40611		10	0	0
12	12.9082	14.5688		0
	17.0341		11	1.8354	1.62338
	13.764			1.41136
13	4.21098	7.95455	12	0	0
	11.6981			0
14	40.1456	32.4675
	24.7894
15	33.8561	35.3535
	42.1982
	30.0063
16	9.02341	10.6061
	7.59187
	15.2029
	Mean	SEM
WT	13.0283	2.25443
SpibKO	1.23611	0.32731
	t Statistic	DF	Prob>|t|
Equal Variance Assumed	4.48339	26	0.000131432
Equal Variance NOT Assumed (Welch Correction)	5.10386	17.6377	7.88928e-05

## Sheet: S7_Data
S8 Fig
Data I
S8I Fig
T1R3							TRPM5							GNAT3							Car4
mice	WT	avereage	mice	SpibKO	average		mice	WT	avereage	mice	SpibKO	average		mice	WT	avereage	mice	SpibKO	average		mice	WT	avereage	mice	SpibKO	average
1	1	2.75	1	4	2		1	2	4.625	1	5	4.125		1	1	1.875	1	3	2.5		1	2	2.125	1	2	1.625
	4			2				5			3				2			3				2			1
	2			2				8			2				3			2				1			1
	4			2				6			6				2			2				2			2
	3			2				4			4				1			1				3			2
	2			2				2			4				2			2				2			2
	3			1				5			4				2			5				1			2
	3			1				5			5				2			2				4			1
2	2	1.77778	2	2	2.16667		2	5	4.66667	2	6	4.66667		2	1	2.33333	2	2	2.33333		2	3	1.875	2	4	1.83333
	2			0				7			3				3			1				2			2
	1			2				2			5				2			1				2			2
	1			5				4			1				1			4				1			1
	2			1				6			7				2			4				1			0
	2			3				5			6				5			2				1			2
	2			4				5							2		3	3	2.75			2		3	2	1.5
	1			4				2		3	4	3.25			3			4				3			1
	3			1				6			2				2			3			3	1	1.66667		2
3	2	2		2			3	2	4.75		4			3	3	3		3				1			1
	2			1				4			2				3			4				1		4	3	2.11111
	3			1				6			3				4			1				2			2
	2		3	2	1.75			3			3				3			1				3			2
	2			1				4			3				3			3				1			1
	1			3				7			5				2		4	4	2.58333			2			3
	1			1				6		4	4	4.66667			4			2				1			1
	3							6			4				2			2				3			2
4	2	2.88889	4	4	2		4	5	5		5			4	3	4.22222		1			4	3	2.25		4
	6			1				7			5				5			4				2			1
	2			2				2			4				4			2				2		5	2	2.42857
	2			3				6			6				4			3				2			5
	3			1				6			4				4			2				2			2
	2			2				5			4				5			2				3			2
	4			3				5			5				6			4				2			2
	3			1				6			5				5			2				2			2
	2			1				3			4				2			3			5	3	2.15385		2
5	2	2.625	5	2	2.28571		5	6	4.125		6			5	3	3.125	5	4	2			2		6	1	1.9
	4			2				5		5	3	3.42857			4			2				3			1
	4			5				6			2				2			2				2			1
	1			2				4			4				2			2				3			2
	1			3				2			5				5			1				2			1
	3			1				3			4				3			2				2			1
	3			1				2			3				3			3				1			3
	3		6	2	2.2			5			3				3			1				2			3
6	3	2.75		2			6	4	4.53846	6	2	4.4		6	2	3		1				4			2
	2			1				4			4				4		6	1	2.57143			2			4
	2			3				6			5				4			1				1		7	2	1.625
	4			2				5			5				4			5				1			1
7	4	2.4		1				5			4				4			2			6	3	2.5		1
	1			3				5			2				2			3				2			2
	2			1				6			4				2			3				2			1
	2			5				4			7				2			3				2			3
	3			2				7			5				2		7	1	1.9			4			1
8	2	1.8	7	1	1.625			5			6				3			3				1			2
	2			3				3		7	3	3.5			2			2				4		8	3	1.85714
	2			2				3			5				3			1				2			2
	2			1				2			4				5			2			7	2	2.4		1
	1			2			7	6	5.5		4			7	2	2.875		2				3			2
9	2	2.09091		1				6			3				2			1				2			2
	1			1				7			4				4			3				4			2
	2			2				6			2				2			1				4			1
	2		8	3	2.42857			5			3				3			3				3		9	2	1.9
	2			4				5		8	5	4.57143			4		8	3	2.125			2			1
	3			2				4			6				3			2				1			2
	1			3				5			6				3			2				1			1
	1			2			8	6	5		4				2			2				2			3
	3			1				4			4				4			3			8	2	2		3
	3			2				6			4				6			1				1			1
	3		9	1	2.125			5			3				3			2				4			2
				2				4		9	4	4.77778			4			2				2			3
				3			9	3	3.7		6			8	2	2.8	9	2	3			2			1
				3				2			4				3			3				2		10	3	1.75
				4				4			4				3			3				2			1
				2				3			5				1			3				1			2
				1				5			5				4			3				2			2
				1				4			4				4			2				2			1
			10	2	2.88889			5			6				2			5							1
				6				3			5				3		10	4	3						2
				2				5							3			3							2
				2				3							3			3
				3										9	3	2.8		4					mean	SEM
				2					mean	SEM					3			1			WT-CAR4		2.12131	0.09644
				4			WT-TRPM5		4.65613	0.17355					3			3			SpibKO-CAR4		1.85302	0.0.08455
				3			SpibKO-TRPM5		4.15401	0.20144					4			2				t Statistic	DF	Prob>|t|
				2				t Statistic	DF	Prob>|t|					4			3			Equal Variance Assumed	2.09822	16	0.05212
							Equal Variance Assumed	1.88843	16	0.07724					3			4			Equal Variance NOT Assumed (Welch Correction)	2.093	14.9946	0.05376
		mean	SEM				Equal Variance NOT Assumed (Welch Correction)	1.88843	15.6574	0.07764					1
WT-T1R3		2.34251	0.1447												3
SpibKO-T1R3		2.14698	0.11185												3
	t Statistic	DF	Prob>|t|												1
Equal Variance Assumed	1.08119	17	0.29471
Equal Variance NOT Assumed (Welch Correction)	1.06908	15.4977	0.3014													mean	SEM
														WT-GNAT3		2.89228	0.21117
														SpibKO-GNAT3		2.47631	0.12235
															t Statistic	DF	Prob>|t|
														Equal Variance Assumed	1.74842	17	0.09842
														Equal Variance NOT Assumed (Welch Correction)	1.70442	12.9733	0.11212
Data J
S8J Fig
	Tas1r3		Trpm5		Gnat3		Car4
mice	WT	SpibKO	WT	SpibKO	WT	SpibKO	WT	SpibKO
1	1.00693	0.73672	1.00007	1.0863	1.00427	1.30234	1.00038	0.80841
2	1.02567	0.95564	1.00012	1.194	0.92563	1.38217	1.00231	0.34562
3	1.30391	0.72369	1.00015	1.056	0.70249	0.95856	1.10124	1.25567
4	0.69687	0.77561	1.05011	0.975	1.24236	1.55134	1.00246	1.40678
5	1.00123	0.48562	0.95096	1.0923	1.14931	1.35216	0.89854	0.22356
		Tas1r3		Trpm5		Gnat3		Car4
		mean	SEM	mean	SEM	mean	SEM	mean	SEM
WT		1.00692	0.0961	1.00028	0.01568	1.00481	0.09354	1.00099	0.03205
SpibKO		0.73546	0.07505	1.08072	0.0352	1.30931	0.09716	0.80801	0.23604
Tas1r3	t Statistic	DF	Prob>|t|
Equal Variance Assumed	2.22629	8	0.05662
Equal Variance NOT Assumed (Welch Correction)	2.22629	7.55621	0.05854
Trpm5	t Statistic	DF	Prob>|t|
Equal Variance Assumed	-2.08733	8	0.07031
Equal Variance NOT Assumed (Welch Correction)	-2.08733	5.52656	0.08589
Gnat3	t Statistic	DF	Prob>|t|
Equal Variance Assumed	-2.25782	8	0.05391
Equal Variance NOT Assumed (Welch Correction)	-2.25782	7.98847	0.05395
Car4	t Statistic	DF	Prob>|t|
Equal Variance Assumed	0.81012	8	0.4413
Equal Variance NOT Assumed (Welch Correction)	0.81012	4.14749	0.46179

## Sheet: S8_Data
Fig 4
Data A
Fig 4A
Sucrose											Sucrose: Anova results
	SpibKO					WT					modelterm	df1	df2	F.ratio	p.value
Mice	30mM	100mM	300mM	600mM	Mice	30mM	100mM	300mM	600mM		Genotype	1	96	15.279	0.0002
1	1.39128	13.6122	14.6646	14.7762	1	0.846154	5.48077	7.78846	8.53846		Concentration	3	96	5.478	0.0016
2	2.34232	8.57722	9.70658	9.27269	2	5.24	4.2	4	0.52		Genotype:Concentration	3	96	0.866	0.4615
3	1.05	11.9712	10.2672	10.6565	3	0.482143	0.857143	1.01786	0.892857
4	1.16051	1.34616	2.64219	2.5	4	0.484848	1.13636	1.19697	0.522727		Contrast: SpibKO Vs WT
5	2.31435	4.86859	5.86975	5.62234	5	2.44565	5.43478	6.52174	5.92391		Concentration	estimate	SE	df	t.ratio	p.value
6	1.53088	2.56375	1.98941	2.98986	6	0.9375	4.40972	3.69444	1.59722		30 mM	1.03	1.68	96	0.61	0.5434
7	1.38273	2	1.01719	0.934309	7	0.7	1	0.4	0.3		100 mM	3.46	1.68	96	2.053	0.0428
8	1.66051	17.3045	20.1	20.7954	8	0.723684	2.87719	3.07018	3		300 mM	4.26	1.68	96	2.53	0.013
9	6.36051	13.3045	14.1339	2.14542	9	2.90909	3.39394	3.60606	0.393939		1000 mM	4.42	1.68	96	2.625	0.0101
10	1.49384	3.14507	0.926609	3.45846	10	1.03333	4.13333	5.16667	4.8
11	1.89384	9.90449	12.4339	13.3454	11	1.58333	6.33333	11.5833	11.75
12	8.78551	8.05449	14.4339	13.2954	12	1.85714	6.14286	5	5.07143
13	0.5	3.30449	3.1	0.878753
14	4.96051	1.40449	10.2339	11.7454
Data B
Fig 4B
Sucralose											Sucralose: Anova results
	SpibKO					WT					modelterm	df1	df2	F.ratio	p.value
Mice	1mM	3mM	10mM	30mM	Mice	1mM	3mM	10mM	30mM		Genotype	1	124	2.954	0.0881
1	8.26667	14.9333	15.6	16.5333	1	7.8	9.8	10	5.4		Concentration	3	124	3.044	0.0314
2	1.6	5.28	5.56	4.68	2	1.75	0.25	1.75	8		Genotype:Concentration	3	124	0.002	0.9999
3	1.6	5.28	5.56	4.68	3	1.23077	4.07692	4.53846	1.15385
4	14.25	19	20	17.75	4	3.2	8.13333	9.06667	7.46667		Contrast: SpibKO Vs WT
5	2.5	4.20833	4.625	1.03125	5	1.05556	0.966667	1.06667	0.816667		Concentration	estimate	SE	df	t.ratio	p.value
6	2.75556	2.42222	2.04444	1.08889	6	2.5	11.375	9.5	5.375		1 mM	1.34	1.54	124	0.868	0.3869
7	1.05882	2.15294	1.69412	0.952941	7	0.583333	5.33333	5	4.16667		3 mM	1.26	1.54	124	0.816	0.416
8	1.05882	2.15294	1.69412	0.952941	8	0.142857	2.42857	0.5	0.142857		10 mM	1.29	1.54	124	0.834	0.4059
9	2.71429	4.0381	3.25714	3.31429	9	1.375	6.75	4.75	5.25		30 mM	1.42	1.54	124	0.919	0.3598
10	7.11111	8.88889	8.77778	8.44444	10	4.18182	12.5455	12.2727	9.45455
11	1.59016	2.01639	1.70492	1.9918	11	3.6	4.4	5.5	5.3
12	4.84211	6.35526	6.75	6.78947	12	1.12987	1.09091	1.49351	1.45455
13	2.26316	2.97368	2.73684	2.72368	13	2.54545	5.78788	5.90909	5.18182
14	4	18.8333	20.1667	18.25	14	1.85185	6.44444	6.81481	6.66667
15	5.18182	4	3.59091	2.27273	15	5.38235	3.29412	4.20588	4.23529
16	1.80952	8.42857	7.2381	8.80952	16	1.52381	3.42857	3.33333	3.42857
17	2.52941	1.94118	1.94118	1.94118
Data C
Fig 4C
MPG											MPG: Anova results
	SpibKO					WT					modelterm	df1	df2	F.ratio	p.value
Mice	30mM	100mM	300mM	600mM	Mice	30mM	100mM	300mM	600mM		Genotype	1	98	14.756	0.0002
1	6.53846	3.78205	1.79487	2.53846	1	2.53846	0.980769	3.15385	0.538462		Concentration	3	98	4.604	0.0047
2	4.72727	6	3.72727	0.636364	2	3.8	4.448	2.4	1.36		Genotype:Concentration	3	98	1.76	0.1599
3	2.33333	2.22222	0.333333	0.666667	3	0.321429	0.869048	0.130952	0.309524
4	2.375	1.30556	1.5	0.166667	4	1.36364	0.818182	0.954545	0.166667		Contrast: SpibKO Vs WT
5	4.20513	2.61538	2.35897	2.23077	5	1.90217	0.73913	2.22826	1.25		Concentration	estimate	SE	df	t.ratio	p.value
6	0.727273	3.36364	0.181818	0.0909091	6	2.11806	2.36111	1.88889	0.555556		30 mM	2.62	0.934	98	2.806	0.006
7	0.814815	0.259259	0.62963	0.851852	7	0.2	0.7	0.5	0.4		100 mM	2.952	0.934		3.162	0.0021
8	1.72222	1.41667	1.31481	0.462963	8	0.561404	0.54386	0.175439	0.219298		300 mM	1.153	0.911		1.266	0.2086
9	6.5	17.1667	7.5	1.16667	9	0.575758	3.0303	1.0303	0.606061		600 mM	0.361	0.911		0.397	0.6926
10	5.6	9.4	10.3	1.8	10	0.333333	1.6	2.43333	0.233333
11	1.01449	2.57971	0.869565	0.231884	11	0.333333	0.777778	1.11111	0.666667
12	7.2	0.6	2.4	0.8	12	0.785714	2.71429	3.32143	0.428571
13	5.625	4.5	1.375	0.625
14	0.666667	3.66667	1.16667	0.666667
15	8.4	8.4	6	0.9
Data D
Fig 4D
Denatonium											Denatonium: Anova results
	SpibKO					WT					modelterm	df1	df2	F.ratio	p.value
Mice	0.3mM	1mM	3mM	10mM	Mice	0.3mM	1mM	3mM	10mM		Genotype	1	104	0.007	0.933
1	0.782609	0.304348	0.521739	0.195652	1	0.632911	0.493671	0.329114	0.101266		Concentration	3	104	18.582	0.0001
2	0.5	0.197674	0.255814	0.116279	2	0.333333	0.822222	0.4	0.1		Genotype:Concentration	3	104	0.536	0.6586
3	1.08333	0.904762	0.333333	0.166667	3	0.444444	1	0.37037	0.185185
4	0.329825	0.287719	0.182456	0.0421053	4	0.130952	0.47619	0.285714	0.0714286		Contrast: SpibKO Vs WT
5	0.272727	0.375	0.284091	0.113636	5	0.54	0.64	0.2	0.06		Concentration	estimate	SE	df	t.ratio	p.value
6	0.419753	0.518519	0.246914	0.0740741	6	0.198347	0.347107	0.14876	0.0826446		0.3 mM	0.09142	0.0961	104	0.952	0.3435
7	0.7375	0.825	0.45	0.125	7	0.96875	1.28125	0.46875	0.21875		1 mM	-0.07687	0.0961	104	-0.8	0.4255
8	0.852941	0.0588235	0.0882353	0.0294118	8	0.395349	0.325581	0.186047	0.0348837		3mM	-0.02458	0.0961	104	-0.256	0.7986
9	0.682927	0.243902	0.195122	0.121951	9	0.625	0.340909	0.295455	0.0454545		10 mM	-0.00617	0.0961	104	-0.064	0.9489
10	1.01136	0.977273	0.181818	0.113636	10	1.375	0.229167	0.53125	0.333333
11	0.0555556	0.0222222	0.0888889	0.0333333	11	0.788618	0.195122	0.195122	0.105691
12	0.822222	0.0222222	0.0222222	0.111111	12	0.261905	0.047619	0.166667	0.0714286
13	0.588889	0.0666667	0.0666667	0.0666667	13	0.163934	0.114754	0.0655738	0.0327869
					14	0.266667	0.0222222	0.0222222	0.0444444
					15	0.895349	0.360465	0.0697674	0.116279
Data E
Fig 4E
NaCl											NaCl: ANOVA results
	SpibKO					WT					modelterm	df1	df2	F.ratio	p.value
Mice	30mM	100mM	300mM	600mM	Mice	30mM	100mM	300mM	600mM		Genotype	1	124	0.009	0.9262
1	1.2	3.06667	2.66667	1.6	1	0.6	3.8	0.8	0.4		Concentration	3	124	1.507	0.2161
2	0.64	1.2	0.2	0.16	2	1.5	1.5	2.875	1		Genotype:Concentration	3	124	0.129	0.943
3	0.64	1.2	0.2	0.16	3	0.230769	0.230769	0.307692	0.230769
4	1.5	0.5	1.25	1.25	4	0.733333	0.533333	0.666667	0.622222		Contrast: SpibKO Vs WT
5	0.25	0.458333	1.41667	0.125	5	0.144444	0.233333	0.166667	0.488889		Concentration	estimate	SE	df	t.ratio	p.value
6	0.2	0.133333	0.133333	0.0888889	6	0.625	2	1.625	0.5		30 mM	0.134	0.273	124	0.491	0.6246
7	0.670588	0.494118	0.779412	0.294118	7	0.666667	2.33333	1.16667	0.166667		100 mM	-0.0639	0.273	124	-0.234	0.8155
8	0.670588	0.494118	0.779412	0.294118	8	0.285714	0.428571	0.238095	0.142857		300 mM	-0.0671	0.273	124	-0.245	0.8065
9	0.152381	1.5619	1.18095	0.152381	9	0.5	0.25	0.25	0.625		600 mM	-0.0538	0.273	124	-0.197	0.8443
10	4.77778	0.333333	0.666667	0.777778	10	2.90909	1.36364	1.18182	0.848485
11	0.0983607	0.508197	0.770492	0.114754	11	1	0.3	0.8	0.7
12	1.57895	0.907895	1.14474	1.31579	12	1.16017	0.744589	1.21212	0.121212
13	0.236842	0.605263	0.236842	0.236842	13	0.666667	0.227273	0.818182	0.416667
14	1.25	2.5	0.5	0.833333	14	0.518519	1.40741	0.444444	0.444444
15	0.477273	0.272727	1.70455	1.27273	15	0.558824	0.470588	0.823529	2.88235
16	0.380952	1.09524	0.595238	0.47619	16	0.333333	0.238095	1.26984	0.142857
17	0.764706	0.647059	0.196078	0.27451
Data F
Fig 4F
Citric acid											Citric acid: Anova results
	SpibKO					WT					modelterm	df1	df2	F.ratio	p.value
Mice	1mM	3mM	10mM	30mM	Mice	1mM	3mM	10mM	30mM		Genotype	1	104	1.153	0.2853
1	1.02174	0.217391	1.3913	0.173913	1	0.822785	0.860759	0.202532	0.0632911		Concentration	3	104	28.749	<.0001
2	0.965116	0.476744	0.825581	0.139535	2	0.911111	0.577778	0.688889	0.111111		Genotype:Concentration	3	104	0.335	0.8003
3	1.07143	0.666667	0.202381	0.0714286	3	0.740741	0.296296	1.22222	0.518519
4	0.0350877	0.0280702	0.077193	0.0631579	4	0.72619	0.345238	0.0952381	0.047619		Contrast: SpibKO Vs WT
5	0.659091	0.159091	0.431818	0.125	5	0.6	1.04	0.44	0.1		Concentration	estimate	SE	df	t.ratio	p.value
6	0.444444	0.91358	0.679012	0.0864198	6	0.710744	0.18595	0.22314	0.0619835		1 mM	0.0222	0.105	104	0.211	0.8331
7	1.125	0.925	0.725	0.175	7	0.71875	0.28125	0.8125	0.09375		3 mM	0.0994	0.105		0.947	0.3458
8	1.08824	1.08824	0.852941	0.0294118	8	0.813953	0.55814	0.0930233	0.0465116		10 mM	0.1151	0.105		1.097	0.275
9	0.780488	0.634146	0.512195	0.0487805	9	0.931818	0.5	0.363636	0.147727		30 mM	-0.0113	0.105		-0.108	0.9144
10	1.06818	1.06818	0.181818	0.0681818	10	0.958333	1.0625	0.75	0.125
11	0.0444444	0.511111	0.0222222	0.0222222	11	0.349593	0.764228	0.471545	0.146341
12	1.01111	0.944444	0.744444	0.233333	12	0.785714	0.607143	0.488095	0.0595238
13	0.922222	0.911111	0.711111	0.166667	13	0.803279	0.442623	0.344262	0.0655738
					14	0.722222	0.311111	0.311111	0.166667
					15	0.883721	0.534884	0.255814	0.0348837
