# Supplementary material for: Type II taste cells participate in mucosal immune surveillance
Source: PLoS Biol. 2023 Jan 12;21(1):e3001647. doi: 10.1371/journal.pbio.3001647 (PMC9836272; doi:10.1371/journal.pbio.3001647)
Supplement: S1 Table — Normalized scRNASeq data from T1r3-GFP (Tas1-10), Gnat3-GFP (Gnat 1–10), and Gad1-GFP (Gad1-12) cells are shown. The statistical comparison shown was done between T1r3-GFP and Gad1-GFP cells using DESeq2. (XLSX) [file pbio.3001647.s011.xlsx]

## Sheet: Sheet1
Column1	Transcript.	Transcript	Chr	start	end	strand	exon.	Genename	Gene_length	baseMean	log2FoldChange	lfcSE	stat	pvalue	padj	Gad1	Gad2	Gad3	Gad4	Gad5	Gad6	Gad7	Gad8	Gad9	Gad10	Gad11	Gad12	Gnat1	Gnat2	Gnat3	Gnat4	Gnat5	Gnat6	Gnat7	Gnat8	Gnat9	Gnat10	Tas_1	Tas_2	Tas_3	Tas_4	Tas_5	Tas_6	Tas_7	Tas_8	Tas_9	Tas_10
ENSMUSG00000008193	3	ENSMUST00000035323.5,ENSMUST00000098483.8,ENSMUST00000205506.1	chr7	44525993	44532071	-	5,5,4	Spib	6079	987.35	5.74	0.82	6.97	3.2e-12	3.1e-10	8.84	0	2.59	1.85	14.25	56.03	1.09	4.18	43.51	0	10.99	104.6	1507.56	167.69	1014.02	373.4	1528.43	85.6	45.83	1099.21	200.67	1860.73	845.72	1448.73	3726.15	2108.73	891.77	8.75	1050.22	781.68	52.8	525.77
ENSMUSG00000047945	1	ENSMUST00000062356.6	chr4	129513581	129515985	+	1	Marcksl1	2405	935.4	-2.26	0.68	-3.31	0.000936	0.00856	219.85	5783.04	1435.78	1743.96	2084.82	38.34	1.09	192.08	252.35	1152.66	988.4	2680.11	474.61	1253.83	262.75	391.18	653.93	2368.3	433.05	1348.79	146.64	1257.76	99.7	116.42	251.21	287.23	288.49	1061.81	343.64	354.89	9.96	73.76
ENSMUSG00000030954	2	ENSMUST00000033255.6,ENSMUST00000207887.1	chr7	119442537	119459285	-	10,9	Gp2	16749	6.93	3.2	1.49	2.15	0.0314	0.117	0.55	0	0	0	0	6.88	0	1.39	1.74	0	1.1	8.05	0	3.81	0.49	8.89	0	0	77.9	432.71	0	0.91	44.51	0.33	0	104.96	0	6.13	0	5.35	0	15.76
ENSMUSG00000040511	5	ENSMUST00000043517.7,ENSMUST00000159261.1,ENSMUST00000159413.1,ENSMUST00000160572.7,ENSMUST00000208861.1	chr7	19903578	19921160	-	7,1,3,2,1	Pvr	17583	293.93	2	1.17	1.7	0.0885	0.24	3.87	3.76	5.17	1.85	0.35	1299.48	21.84	11.13	6.96	0	343.03	0.7	2.08	331.56	255.35	355.62	205	0	36.66	17.2	81.04	17.28	7.29	413.74	1318.59	20.14	153.95	25.39	139.11	3282.75	2.99	309.54
ENSMUSG00000019122	2	ENSMUST00000019266.5,ENSMUST00000136131.1	chr11	83572919	83578636	-	3,3	Ccl9	5718	532.98	1.49	0.93	1.61	0.108	0.274	8.29	30.05	43.95	1.24	5.21	404.98	4.37	2.78	29.59	171.67	23.09	13.64	13.84	160.06	10.85	97.8	85.63	33.29	82.49	177.55	412.92	43.65	55.18	60.19	12.5	5.46	853.83	4.38	6.2	7.65	371.57	309.54
ENSMUSG00000023236	2	ENSMUST00000024005.7,ENSMUST00000139975.1	chr2	113776362	113829121	-	5,1	Scg5	52760	573.08	-2.82	0.94	-2.99	0.00276	0.0197	522.56	1304.6	2920.68	1648.83	1087.07	355.83	2.18	5.57	73.09	956.47	1600.8	1111.43	805.32	198.17	377.12	133.36	962.73	349.06	1322.07	0	27.01	895.8	128.59	87.48	109.12	231.08	288.06	5.25	280.98	4.59	155.4	72.5
ENSMUSG00000030413	4	ENSMUST00000032573.7,ENSMUST00000206206.1,ENSMUST00000206481.1,ENSMUST00000206569.1	chr7	18871331	18890459	+	2,3,1,3	Pglyrp1	19129	95.75	4.18	1.13	3.69	0.000227	0.00277	2.21	1.25	2.59	1.85	5.56	7.86	68.81	12.53	40.03	24.52	12.09	2.8	0.69	259.15	3.45	26.67	64.87	445.13	6.87	3.25	0	1.82	9.89	0.66	18.19	58.88	2.16	330.89	5.51	25.24	1.99	2232.96
ENSMUSG00000026321	3	ENSMUST00000027559.7,ENSMUST00000187658.1,ENSMUST00000187812.1	chr1	105780718	105847981	+	9,2,3	Tnfrsf11a	67264	273.67	-2.92	0.84	-3.46	0.000533	0.00549	8.84	75.12	4995.07	7.41	84.8	44.23	4.37	320.13	74.83	122.62	45.08	51.08	17.99	781.26	63.1	826.81	373.67	116.99	494.92	13.94	1860.07	239.18	11.97	2.3	131.86	31.74	15.96	63.03	35.12	69.6	93.64	187.87
